# Supplementary material for: Oral Ondansetron versus Domperidone for Acute Gastroenteritis in Pediatric Emergency Departments: Multicenter Double Blind Randomized Controlled Trial
Source: PLoS One. 2016 Nov 23;11(11):e0165441. doi: 10.1371/journal.pone.0165441 (PMC5120790; doi:10.1371/journal.pone.0165441)
Supplement: S1 Dataset — (XLS) [file pone.0165441.s002.xls]

## Sheet: S1 Data set
v1	v2	v3	v4	v5	v6	v7	v8	v9	v10	v11	v12	v13	v14	v15	v16	v17	v18	v19	v20	v21	v22	v23	v24	v25	v26	v27	v28	v29	v30	v31	v32
3	5	ondansetron	4	0		3.2	F	16	93	27	5	1	0	1	8	0	0	0	0		1	0	0		0	0	0		0		0
8	5	domperidone	4.5	0		4.6	F	18	106	10	8	6	1	0	8	0	0	0	0		1	0	1	1	0	0	0		1	3	0
10	90	domperidone	3.5	0		2.1	M	13.6	94	24	8	3	0	1	10	0	1	0	0		1	0	0		0	0	0		1	2	0
11	5	domperidone	3.8	1	2	4.4	F	15.5	101	24	5.5	3	1	0	9	0	0	0	0		0	0	1	4	0	1	0		1	9	0
31	5	domperidone		0		5	F	15.4		8	7.5	7	0	0	7	0	0	0	1	1	1	0	0		0	0	0		1	1	0
33	91	ondansetron	4.2	0		3.5	M	17	100	8	10	9	0	0	8	0	0	0	0		1	0	0		0	0	0		0		0
36	89	domperidone	4	0		4	M	17	98	3	7	7	0	1	8	0	0	0	0		1	0	0		0	0	0		0		0
51	100	ondansetron	4	0		3.5	F	16.5	99	24	7	6	0	0	7	0	0	0	1	1	1	0	0		0	0	0		0		0
54	91	ondansetron	4.5	0		4.7	F	18	122	12	15	7	0	0	9	0	1	0	0		1	1	0		0	0	0		0		0
55	98	placebo	2.8	0		1.8	F	11.5	84	4	9	4	0	1	7	1	1	1	0		0	0	0		0	0	0		0		0
56	98	domperidone	2.1	1	15	1.4	F	8.4	74	2	8	7	0	0	7	0	1	1	0		1	1	1	4	0	0	0		0		0
59	91	placebo	4	0		1.8	F	16.3	92	4	8	8	0	0	7	0	1	0	0		1	0	0		0	0	0		0		0
63	97	domperidone	5.5	0		6.8	M	22	118	2	7	7	0	1	6	0	0	0	0		1	0	0		0	0	0		0		0
66	91	domperidone	4.5	0		3.3	M	18	100	10	8	4	1	0	8	0	0	0	0		1	0	0		0	0	1	1	1	1	0
68	91	domperidone	5	0		4.3	F	20	110	4	5	5	0	0	8	1	1	1	1	4	0	1	0		0	0	0		0		0
87	93	domperidone	3.7	0		3.8	M	15	102	7	8	3	1	0	7	1	1	0	0		0	1	0		0	0	0		1	3	0
90	102	ondansetron	2.7	0		2.3	F	11	88	7	10	10	0	0	7	1	1	1	0		0	1	0		1	0	0		0		0
91	91	placebo	5	1	5	5.8	M	20	110	9	12	8	0	0	6	1	1	1	1	2	0	1	1	2	0	0	0		0		0
95	99	ondansetron	4	0		4.2	M	16.6	112	12	8	5	0	0	9	0	0	0	0		1	1	0		0	0	0		0		0
99	102	placebo	4.5	0		4.5	F	18.5	110	7	7	7	0	0	9	0	1	0	1	3	0	0	0		0	0	1	1	1	1	0
100	96	placebo	2.7	0		2.9	F	11.2	93	6	9	9	1	0	7	0	0	0	0		1	0	1	1	0	0	0		0		0
102	97	domperidone	5.6	0		6.8	F	22.6	119.5	7	17	15	0	1	7	0	0	0	1	1	1	0	0		0	0	0		0		0
105	100	placebo	3.2	0		1.8	M	13.3		4	6	6	0	0	7	0	0	0	0		1	0	0		0	0	0		0		0
108	93	ondansetron	2	0		1.1	F	8.8	78	48	6	2	1	0	10	0	0	0	0		1	0	1	1	0	0	0		1	4	0
114	91	domperidone	2.5	1	1	1.3	F	10.5	77	5	7	7	0	0	7	1	1	1	1	1	0	1	0		0	0	1	2	1	2	0
115	89	placebo	4	0		4.7	M	16.5	108	9	11	3	1	0	6	0	0	0	0		1	0	0		0	0	0		0		0
118	5	ondansetron	2.7	0		1.3	M	11.3		7	6	3	0	0	8	0	0	0	0		1	0	1	2	0	0	1		1	4	0
122	5	placebo	2	0		1.1	M	8.8	66	48	6	1	1	0	10	0	0	0	0		1	0	0		0	0	1	3	1		0
128	98	ondansetron	3.9	0		3.1	F	15.1	101	4	4	4	0	0	7	0	1	0	0		1	0	0		0	0	0		0		0
141	102	placebo	3	0		1.9	F	12.7	85	8	10	6	0	0	8	0	0	0	0		1	0	0		0	0	0		0		0
143	97	placebo	5.5	0		6.8	M	21.8	120	17	4	2	0	1	8	1	1	1	1	1	0	1	0		0	1	0		0		0
144	91	placebo	2.5	0		1.4	F	10.8	78	12	8	3	0	0	7	1	1	1	1	1	0	1	1	1	0	0	0		1	1	0
149	99	domperidone	5	0		4.6	F	17.3	110	5	22	22	0	0	8	1	1	0	1	10	0	1	0		0	1	1	2	0		0
164	93	ondansetron	3	0		2.6	F	11.4	92	96	4	2	1	0	7	0	0	0	0		1	0	0		0	0	0		1	3	0
173	98	ondansetron	5	0		3.3	F	20.3	100	3	3	3	0	0	7	0	0	0	0		1	0	1	1	0	0	0		0		0
178	102	placebo	3.2	0		2.6	F	13.8		6	7	7	0	0	7	0	0	0	0		1	0	0		0	0	1	1	0		0
180	89	ondansetron	2.8	0		2.4	F	11.2	93	7	20	20	0	1	7	0	0	0	1	1	1	0	0		0	0	0		0		0
183	5	ondansetron	2.7	0		1.1	F	11.7	92	2	10	10	0	0	7	0	0	0	0		1	0	0		0	0	1	1	1	3	0
184	97	ondansetron	4.5	1	5	2.5	F	18.5	101	4	11	11	0	0	11	0	0	0	0		1	0	0		0	0	0		0		0
186	98	domperidone	6	0		4.8	M	24.8	114	6	10	10	0	0	7	1	0	1	1	2	0	1	0		0	0	0		0		0
187	97	placebo	5	0		6.2	F	20.4	115	19	15	5	1	1	8	0	0	0	0		1	0	0		0	0	0		0		0
191	5	placebo	3.1	0		1.9	M	12.7	75	8	7	6	0	0	8	0	0	0	0		1	0	0		0	0	1	1	0		0
197	102	domperidone	5.5	0		4.3	M	22.5		6	5	5	0	0	6	0	1	0	1	1	0	0	0		0	0	0		0		0
203	5	placebo	4	1	0	4.4	F	16.5		15	12	6	1	0	8	1	1	0	1	4	0	1	0		0	0	0		0		0
209	88	placebo		0		4.1	M	19.2	105.5	4	6	6	0	0	11	0	0	0	0		1	0	0		0	0	0		0		0
214	100	domperidone	5	0		4.8	F	15.1	114	10	20	15	0	1	7	1	1	0	1	1	0	0	0		0	0	0		0		0
216	98	placebo	2.5	1	15	1.4	M	10.5	80	6	6	6	0	0	7	0	0	0	0		1	0	0		0	0	0		1	5	0
218	102	domperidone	4.5	0		6.4	M	17.5	110	6	6	6	0	0	8	0	0	0	0		1	0	0		0	0	0		0		0
229	98	ondansetron	3.8	0		4.3	F	15.8	102	5	6	6	0	0	7	0	0	0	0		1	0	0		0	0	0		0		0
230	96	domperidone	4.5	0		4.3	F	17.1	106.2	4	4	4	0	0	6	0	0	0	0		1	0	0		0	0	0		0		0
236	100	placebo	4.5	0		4.4	M	17.5		6	3	3	0	0	8	1	1	0	1	1	0	1	0		0	0	0		0		0
241	98	domperidone	4.7	0		4.5	M	19.2	107	2	10	10	0	0	7	0	0	0	0		1	0	0		0	0	0		0		0
243	5	ondansetron	2.7	0		1.7	F	10.5		12	10	5	1	0	9	0	0	0	0		1	0	0		0	0	1		1	1	0
277	91	ondansetron	4.7	0		4.6	M	19.5	114	6	4	4	1	0	9	0	1	1	0		1	1	1	1	0	0	0		0		0
282	89	ondansetron	5.5	0		6.9	F	22.3		8	20	15	0	0	11	0	1	0	0		1	0	0		0	0	0		0		0
284	5	ondansetron	3	0		2.2	M	11.5		72	10	3.5	0	0	7	0	0	0	0		1	0	1	7	0	0	1	1	1		0
285	98	placebo	3	0		2.7	F	11.1	90	12	9	7	0	0	7	0	0	0	0		1	0	0		0	0	0		0		0
290	102	domperidone	3.5	0		2.8	F	14	96	4	7	7	0	0	6	0	0	0	1	1	1	0	1	1	0	0	0		0		0
295	5	domperidone	4	0		2.7	M	16		2	4	4	0	1	7	0	0	0	0		1	0	0		0	0	0		0		0
296	98	placebo	2.9	0		2	M	11.8	85	3	4	4	0	0	8	0	0	0	0		1	0	0		0	0	0		0		0
298	96	ondansetron	3.5	0		2.4	F	14		48	5	3	0	0	6	0	0	0	0		1	0	0		0	0	1	1	1	2	0
299	102	ondansetron	3	0		3.4	M	12	97	6	7	7	1	0	7	0	0	0	0		1	0	0		0	0	1	3	1	3	0
307	100	domperidone	2.5	0		1.1	M	10.57		3	3	3	0	0	7	0	0	0	0		0	0	0		0	0	0		1	2	0
311	89	domperidone	2.7	0		1.3	M	10.75		6	5	5	0	0	7	0	0	0	1	1	1	0	0		0	0	0		1	4	0
312	89	domperidone	3.5	0		2	F	14		12	6	3	1	0	16	0	1	0	0		1	0	0		0	0	1	3	1	2	0
317	93	domperidone	4	0		5.3	F	16	109	6	4	4	0	0	9	0	1	0	0		1	0	0		0	0	0		0		0
330	98	placebo	5.2	0		4.3	M	21	111	12	10	5	0	0	7	0	0	1	1	4	0	1	0		0	0	0		1	3	0
336	100	domperidone	3	0		1.5	F	12	88	10	4	1	1	1	7	1	1	0	1	3	0	1	1	1	0	0	0		1	1	0
337	100	ondansetron	3	0		2.1	M	12	90	6	4	4	0	0	7	0	0	0	0		1	0	0		0	0	0		0		0
349	88	ondansetron	3.4	0		1.9	F	13.5	85	33	10	1	1	1	9	0	0	0	0		1	0	1	5	0	0	0		1		0
362	97	ondansetron	3.5	0		3	M	14.2		20	15	6	1	1	8	0	0	0	0		1	0	0		0	0	1	5.5	1	4	0
372	100	placebo	3.5	0		2.7	F	13.6		12	20	10	0	0	9	1	1	0	1	1	0	1	0		0	0	0		0		0
373	100	ondansetron	3.5	0		2.6	F	13.3		72	5	1	1	0	10	1	1	0	1	1	0	1	0		0	0	0		1	3	0
374	100	domperidone	5	0		5.2	M	18.8	110	24	8	0	1	0	8	0	0	0	0		0	0	0		0	0	0		0		0
375	100	placebo	4	0		3	M	16		48	4	1	1	0	7	0	0	0	0		0	0	0		0	0	0		0		0
384	102	ondansetron	3	0		2	F	12.2	88	6	6	6	0	0	8	0	0	0	0		1	0	1	3	0	0	0		1	3.5	0
387	89	ondansetron	2.6	0		1.6	M	10.35	85	48	20	6	1	0	9	0	0	0	1	1	1	0	0		0	0	1	2	1	2	0
388	89	placebo	2.5	0		1.5	M	10	81	12	9	3	1	1	7	1	1	1	1	2	0	1	1	1	0	0	1	1	1	3	0
390	100	ondansetron	2.5	0		1.4	M	10.5		6	7	7	0	0	7	0	0	0	0		1	0	0		0	0	0		0		0
403	92	placebo	3.3	0		2.9	F	13.5		7	4	3	1	1	8	0	0	0	0		1	0	0		0	1	1	3	1	2	0
405	100	domperidone	3.1	0		2	M	12.3	95	12	12	6	0	0	8	1	1	0	0		0	1	0		0	1	1	6	0		0
406	89	placebo	3.5	0		3.5	F	14.8		12	15	7	1	0	8	0	0	0	0		1	0	0		0	0	1	4	1	3	0
417	100	domperidone	5	0		5.8	M	20.1	120	72	7	3	1	1	8	0	0	0	0		1	0	0		0	1	1	3	0		0
418	100	placebo	4	0		3.9	M	16.7		6	7	7	0	0	8	0	1	0	0		1	0	0		0	0	0		0		0
420	97	placebo	2.7	0		1.8	F	11.8		14	13	11	0	1	7	1	1	1	1	1	0	1	0		0	0	0		0		0
422	99	ondansetron	9.5	0		4.5	F	18.8	110	9	19	11	0	0	8	0	0	0	1	1	1	0	0		0	0	1	1	0		0
423	100	ondansetron	3.5	0		3.6	M	13.3	98	5	5	5	1	0	10	0	0	0	0		1	0	0		0	1	1	4	0		0
433	88	ondansetron	2.8	0		2.8	F	11.4	87	6	12	12	1	0	11	1	1	0	0		0	1	0		0	1	1	7	0		0
440	88	ondansetron	4.7	0		3.3	M	19.3	104.5	46	4	1	0	0	9	0	0	0	0		1	0	1	1	0	0	0		0		0
445	93	placebo	3.7	0		2.2	M	15.8	93	5	9	9	0	0	10	1	1	1	1	1	0	1	0		0	0	0		1	6	0
446	91	domperidone	3.5	0		2.2	F	14.2	90	72	10	5	1	0	8	0	1	1	0		1	0	1	2	0	0	0		1	2	0
447	100	ondansetron	4	0		5	F	15.7		48	7	2	1	0	9	0	0	0	0		1	0	1	1	0	0	0		0		0
448	102	domperidone	2.3	1	15	1.8	F	9.5	81	4	8	8	0	0	8	1	1	0	1	5	0	1	0		0	0	0		1	2	0
450	88	domperidone	2.7	0		1.2	M	10.8	85	40	13	10	1	0	9	1	1	0	1	4	0	1	1	1	0	0	1	2	1	15	0
457	88	placebo	4.7	0		3.4	M	18.4	102	19	9	3	1	0	8	0	0	0	1	1	1	0	0		0	0	1	3	1	5	0
465	100	placebo	3.7	0		3.7	F	15.7		72	1	1	1	0	9	1	1	0	1	1	1	1	0		0	0	0		0		0
469	88	placebo	2.5	0		3	F	9.5	92	11	5	1	1	0	9	0	1	0	0		1	0	0		0	0	0		0		0
471	88	domperidone	2.5	0		1.2	F	10.5	80	10	10	4	1	0	11	0	1	0	0		1	0	0		0	0	1	2	1	4	0
472	88	domperidone	2.3	0		1.1	M	9.2	80	18	8	4	1	0	10	0	1	0	0		1	0	0		0	0	0		1	6	0
473	88	domperidone	2.5	0		1.1	M	9.8	77	64	6	3	1	1	9	0	0	0	0		1	0	0		0	0	0		1	15	0
474	88	domperidone	4.5	0		5.2	M	17.5	100	13	11	5	1	0	8	0	0	0	1	1	1	0	0		0	0	0		1	2	0
483	93	domperidone	4.4	0		6.2	F	17.5	110.5	5	10	10	0	0	10	1	1	1	1	3	0	1	0		0	0	0		0		0
487	90	placebo	4.2	0		4.7	M	17.8	112	36	6	4	0	0	9	0	1	0	1	3	1	0	0		0	0	0		1	4	0
491	99	placebo	2.6	0		1.2	M	10.1	79.8	48	4	3	1	1	8	1	1	0	1	2	1	1	1	2	0	0	1	1	1	1	0
495	100	domperidone	3	0		1.3	M	11.5	85	7	10	10	0	0	8	1	1	0	1	2	0	1	1	1	0	0	0		1	3	0
501	102	placebo	5.2	0		6.5	F	21.2	120	16	11	3	1	0	9	0	0	0	1	1	1	0	0		0	0	0		1	1	0
503	100	placebo	3.3	0		4.7	M	13.5		36	2	2	0	0	6	1	1	0	0		0	1	0		0	1	0		1	2	0
508	102	placebo	3	0		1.7	M	11.5		15	10	7	1	0	10	0	1	0	0		1	1	0		0	0	0		1	1	0
511	92	domperidone	3.5	1	15	2.7	M	14.3	95	5	5	5	0	0	7	0	0	0	0		1	0	0			0	1	1	0		0
516	90	domperidone	2.2	0		1.4	F	9.5	82	7	8	8	0	1	10	0	1	0	1	8	1	0	0		0	1	0		1	3	0
522	5	domperidone	3.7	1	5	2	M	14.1		3	5	5	1	0	7	0	0	0	1	1	1	0	0		0	0	1	3	1	2	0
523	98	ondansetron	4.2	0		4.3	F	17	98	8	9	9	0	0	7	1	0	1	0		0	1	0		0	0	1	3	0		0
539	96	ondansetron	3.3	1	5	3.4	M	13.21	98	8	8	6	1	0	6	0	1	0	0		1	0	1	2	0	1	0		1	5	1
541	88	placebo	4	0		3.7	M	16	98	13	12	4	0	0	12	1	1	0	1	6	0	1	0		0	0	0		0		0
542	88	placebo	2.7	0		1.8	M	11.8	87	53	10	3	1	0	13	0	0	0	1	1	1	0	1	1	0	0	1	1	1	23	0
544	100	placebo	3	0		3.2	F	12.4		12	12	10	0	1	6	0	0	0	0		1	0	0		0	0	0		0		0
549	88	ondansetron	5	0		4.7	F	20.3	114.5	7	13	13	1	0	7	0	0	0	0		1	0	1	2	0	0	1	2	1	2	1
555	102	ondansetron	2.5	0		1.7	F	9.8	82	6	4	4	1	0	9	0	0	0	0		1	0	0		0	0	0		1	3	0
556	91	ondansetron	3.7	1	1	3.9	M	15.2	95	6	15	15	1	0	7	0	0	1	0		1	0	1	2	0	0	0		1	1	0
558	99	placebo	3.5	0		2.9	F	14.7	96	7	8	8	1	0	7	1	1	0	1	5	0	0	1	1	0	0	1	1	1	1	0
560	100	domperidone	4	0		4.2	M	16.5		12	20	10	1	0	9	1	0	0	1	6	0	1	1	1	0	0	0		0		0
565	100	placebo	2.5	0		1.6	M	10.8		72	30	15	1	0	8	0	0	0	0		1	0	0		0	1	1	4	0		0
566	102	placebo	4.1	0		1.9	M	16.4	90	48	10	5	1	0	7	0	0	0	0		1	1	0		0	0	1	3.5	1	3	0
567	102	domperidone	3.7	0		2.2	M	15.7	88	2.5	10	10	0	0	7	0	0	0	1	1	1	0	0		0	1	1	10	1	5	0
568	89	ondansetron	3.8	0		4.4	M	15.5		12	11	6	0	0	8	0	0	0	0		1	0	0		0	1	1	1	1	2	0
573	5	placebo	3.7	0		2.1	F	15.5	92	108	7	1	1	0	8	0	0	0	0		1	0	1	2	0	0	0		1		0
577	91	ondansetron	4.5	0		4.2	M	18.2	110	5	5	5	0	0	6	0	0	0	0		1	0	0		0	0	1	1	1	2	0
578	102	ondansetron	3.7	0		2.3	M	15.8		24	7	4	0	1	6	0	0	0	0		1	0	0		0	0	0		0		0
581	5	placebo	3.5	0		2.4	F	14.5	95	24	4.5	1	1	0	7	0	0	0	1	1	1	0	1	2	0	0	1		1	9	0
582	5	placebo	2.3	0		1.3	F	9.5		48	7.5	2	1	0	10	1	0	0	0		0	1	0		0	0	0		1	1	1
583	91	domperidone	3.5	0		2.3	F	14.8		6	6	6	0	0	7	0	0	0	0		1	0	0		0	0	0		1	1	0
585	100	ondansetron	3.2	0		3.6	M	12.1		12	5	4	1	0	6	0	0	0	0		0	0	0		0	1	1		0		0
587	88	placebo	2.6	0		1.3	M	10.5	85	42	10	1	1	1	9	0	0	0	0		1	0	0		0	0	0		1	8	0
590	88	ondansetron	5	0		5.9	M	20.2	120	48	10	2	0	1	9	0	0	0	0		1	0	0		0	0	0		0		0
591	88	ondansetron	2.9	0		1.5	M	11.5	83	8	3	3	1	0	13	0	0	0	0		1	0	0		0	0	0		1	3	0
594	88	domperidone	3.7	0		2.6	M	14.5	92	48	7	3	1	0	8	0	0	0	0		1	0	1	1	0	0	0		0		0
596	88	ondansetron	3.2	0		2	M	12.3	86.7	12	8	3	1	0	9	0	0	0	1	1	1	0	1	3	0	1	1	1	1	5	0
597	88	domperidone	4.2	0		5.2	F	16.5	110	48	8	8	1	0	9	1	1	0	1	1	0	1	0		0	0	0		0		0
603	88	ondansetron	3.5	0		2.2	M	13.1	91	29	5	3	1	0	10	0	0	0	0		1	0	1	6	0	0	0		0		0
616	88	domperidone	3	0		3.4	M	12.2	97	42	6	2	0	1	11	1	1	0	1	1	0	1	1	2	0	0	0		1	4	0
626	102	ondansetron	4.5	0		4.2	F	18	104	8	15	10	0	1	6	0	0	0	1	1	1	0	0		0	0	1		1	2.5	0
629	91	placebo	3.7	0		2.5	F	15	94	12	10	9	1	0	8	0	0	0	0		1	0	0		0	0	1	1	1	2	0
632	5	ondansetron	3.2	0		2.6	F	12.92	92	36	6	2	1	1	9	1	1	0	0		1	1	0		0	0	0		0		1
634	5	domperidone	4.2	1	0	3	M	17.4		24	8	2	1	1	9	0	0	0	0		1	0	1	1	0	0	0		1	4.5	0
638	91	ondansetron	6	0		6.3	M	23	122	7	9	8	0	0	9	0	0	0	0		1	0	0		0	0	0		0		0
639	5	ondansetron	2.5	0		1.3	M	10.37		24	5	1	1	0	7	0	0	0	0		1	0	0		0	0	1		1	5	0
640	5	ondansetron	2.8	0		1.3	M	11.2	105	3	3.5	3.5	1	0	7	0	0	0	0		1	0	0		0	0	0		0		0
657	93	ondansetron	4.2	0		4	F	17	110	6	10	10	0	0	8	0	0	0	0		1	0	0		0	0	0		0		0
661	102	domperidone	2.6	0		1.9	F	10.6		8	9	4	0	0	10	1	1	1	1	1	0	1	0		0	0	0		1	1	0
666	88	placebo	4.7	0		3.6	F	20	105	6	10	10	0	1	8	0	0	0	1	1	1	0	0		0	0	1		0		0
667	88	ondansetron	2.9	0		1.6	M	11.8	84	48	4	1	1	0	10	0	0	0	0		1	0	1	7	0	0	1	1	1	4	0
672	88	placebo	3.2	0		1.8	F	13	81	7	9	9	1	0	7	1	1	0	1	11	0	1	1	10	0	1	1		1	40	0
674	5	ondansetron	3.2	0		2.7	M	13.1	95	21	10	5	0	0	8	0	0	0	0		1	0	0		0	1	1	1	1	2	0
679	96	ondansetron	5	0		4.8	M	20	111	6	5	5	1	0	6	0	0	0	0		1	0	0		0	0	0		1	8	0
680	96	placebo	4	1	1	4.7	F	15	108.5	16	5	2	1	0	6	0	0	0	1	2	0	0	0		0	1	1	5	0		0
684	96	placebo	4.5	0		4.7	M	18.5	109	3	8	8	1	0	6	1	1	0	1	3	0	0	1	1	0	0	1	1	0		0
687	94	ondansetron	3	0		2.3	F	11.9	92	18	5	2	1	0	8	0	0	1	0		1	0	0		0	0	0		0		0
689	96	domperidone	3.7	0		4.4	F	15.5	104	4	4	4	1	0	6	0	0	0	1	1	1	0	0		0	0	0		0		0
690	94	domperidone	2.5	0		1.7	F	10.8		30	5	1	0	0	10	0	0	1	0		1	0	1	1	0	0	0		0		0
691	98	domperidone	2.7	0		2.1	M	10.8	85.5	24	15	7	0	0	7	1	0	1	1	2	0	1	0		0	0	0		1	2	0
697	100	ondansetron	4.5	0		4	F	18.2	110	6	5	5	0	0	7	0	0	0	0		1	0	0		0	0	1	1	0		0
700	88	domperidone	6	0		5.2	F	24.7	121	9	8	7	1	0	6	0	0	0	0		1	0	1	10	0	0	0		1	1	1
703	88	placebo	3.8	0		4.2	M	15.5	105	19	10	8	1	0	8	0	0	0	1	3	1	0	1	1	0	0	1		1	10	0
704	88	placebo	3	0		2.9	M	12.8	90	4.5	7	7	0	0	11	0	1	0	0		1	0	0		0	0	0		1	3	0
708	88	ondansetron	2.7	0		1.9	M	11.4	84	55	6	6	1	1	10	0	0	0	0		1	0	1	3	0	0	0		1	3	0
710	97	ondansetron	2.4	0		1.4	M	9.7		72	6	0	1	1	8	0	0	0	0		1	0	1	2	0	0	0		0		0
711	90	ondansetron	3.9	0		5.7	F	15.5		72	10	4	0	0	6	0	0	0	0		1	0	0		0	0	0		0		0
717	93	placebo	3.2	0		2.2	F	13.5	93	12	10	4	0	0	15	1	1	0	1	3	0	1	1	2	0	1	1	4	1	3	0
718	93	placebo	2.5	0		2.8	F	10.2	83	18	7	4	0	0	7	0	0	0	0		1	0	0		0	0	0		0		0
722	94	domperidone	3.3	1	2	2	M	11.8		10	3	2	1	0	9	0	0	0	1	1	1	1	0		0	0	0		0		0
723	96	domperidone	3.5	0		2.4	M	13.5	92	13	18	2	1	1	6	0	0	0	0		1	0	1	2	0	0	0		0		0
724	102	placebo	3	0		2.6	F	12.5	87	20	9	5	0	0	7	0	0	0	0		1	0	0		0	0	0		0		0
725	97	domperidone	3.9	0		4	F	20.8	105	10	13	10	1	0	10	0	0	0	1	1	1	0	1	2	0	0	1	6	1	2	0
736	102	domperidone	3	0		3	F	11.1	95	72	9	4	1	1	7	0	0	0	0		1	0	1	1	0	0	0		1	1	0
749	97	placebo	3	0		1.7	F	12.5	85	12	20	5	1	0	9	0	0	0	0		1	1	0		0	1	0		1	3.5	0
752	94	domperidone	2.9	0		1.9	F	11.2	84	18	2	1	1	0	12	1	1	0	0		0	1	1	1	0	0	0		1	7	0
753	94	placebo	5.8	0		4.5	F	16.5	105	48	1	1	1	0	10	1	0	1	0		0	1	0		0	0	0		0		0
754	94	placebo	5.1	0		6.8	F	23.5	124	48	10	5	1	0	10	0	0	0	0		1	0	0		0	0	0		0		0
757	5	placebo	2.8	0		2	F	11.3	86	8	9	6	0	1	7	0	0	0	1	1	1	0	1	1	0	0	1	3	1	2	0
758	89	domperidone	2.8	0		1.8	F	11.5	87.5	72	10	7	1	0	10	0	1	0	1	2	1	0	0		0	0	0		0		0
760	96	ondansetron	4	0		3.8	F	16.1	105	8	20	15	0	0	8	0	0	0	0		1	0	1	1	0	0	1	1	0		0
761	96	domperidone	4	0		5.5	M	15.9	107	9	10	6	0	0	8	0	0	0	1	1	1	0	0		0	0	0		0		0
762	5	placebo	4.5	0		4.8	M	18	122	12	10	6	0	0	6	0	0	0	0		1	0	0		0	0	0		1	2	0
765	97	placebo	4.5	0		2.8	F	18		19	10	6.5	1	0	6	0	0	0	1	1	1	0	1	2	0	1	1	1	1	10	0
767	97	ondansetron	3.6	0		2.8	M	14.5	99	24	12	10	0	1	11	0	0	0	0		1	0	0		0	0	0		0		0
770	102	ondansetron	4.7	0		4	F	19		24	11	6	0	0	7	1	1	0	1	1	0	1	0		0	0	0		0		0
774	100	ondansetron	3	0		3.1	M	13		12	7	5	0	0	6	1	1	0	0		0	1	1	12	0	0	0		0		0
775	89	placebo	6.5	0		5	F	26	119	72	6	3	0	0	10	1	1	1	1	2	0	1	0		0	1	0		0		0
776	89	placebo	3	0		3.6	F	13.8	99.5	72	8	3	0	0	10	0	1	1	0		1	1	0		0	0	0		0		0
778	102	ondansetron	6.1	0		5.2	M	24.5		5	10	10	1	0	7	0	0	0	0		1	0	1	2	0	0	0		0		0
793	88	ondansetron	2.5	0		1.6	F	10.5	82	14	9	7	1	0	9	0	0	0	0		1	0	1	2	0	0	0		1	3	0
820	90	ondansetron	2.2	0		0.8	F	8.7	72	48	6	3	1	0	8	0	1	0	1	1	1	0	1	5	1	0	0		1		0
821	90	domperidone	3.7	1	10	3.9	M	14.8	101	6	7	7	0	0	6	0	1	0	1	1	1	0	0		0	0	0		0		0
827	102	ondansetron	3	0		2.5	M	12	92	18	6	3	0	0	10	0	0	0	0		1	0	0		0	0	0		0		0
829	94	placebo	5	0		5.9	M	22.5		4	5	5	0	0	8	0	0	0	0		1	0	0		0	0	0		1	1	0
831	94	ondansetron	2	0		1.6	F	9.1		72	3	3	1	1	11	0	0	0	0		1	0	0		0	0	0		0		0
832	94	ondansetron	5	0		6	M	21.6		10	8	4	0	0	9	0	1	0	0		1	0	0		0	0	0		0		0
835	94	placebo	5	0		5.5	M	14	194	4	2	2	1	0	8	0	0	0	0		1	0	1	2	0	0	1	1	0		0
846	94	domperidone	3.7	0		4.7	M	14.8		28	6	5	1	1	9	0	0	0	0		1	0	0		0	0	0		1	1	0
847	5	placebo	4.5	0		6.7	F	18.6	119	12	13	7	0	1	6	0	0	0	0		1	0	0		0	0	0		0		0
850	98	domperidone	3.7	0		4.6	M	15	100	15	8	6	0	0	7	0	0	0	0		1	0	0		0	0	1	1	1	1	0
859	102	placebo	3.1	0		1.9	F	12.5		9	6	4	0	0	8	1	1	0	1	1	0	1	0		0	0	0		0		0
860	102	placebo	4	0		3	M	16	100	10	4	2	0	0	6	0	0	0	1	1	1	0	0		0	0	0		0		0
872	93	domperidone	3.2	0		4.6	M	13	99	36	5	2	1	0	7	1	1	1	1	2	0	1	1	2	0	0	0		1	4	0
873	98	ondansetron	3.5	0		2.7	F	14		7	10	6	0	0	9	0	0	0	0		1	0	0		0	0	0		1	1	0
877	97	domperidone	3.8	0		2.9	M	15	97	6	12	10	1	0	6	1	1	1	1	1	0	1	1	1	0	0	0		1	2	0
878	97	ondansetron	5.5	0		4.6	F	22	103	6	6	6	0	0	6	0	0	0	0		1	0	0		0	0	0		0		0
879	97	domperidone	7	0		6.3	M	28	118.5	36	5	2	1	0	7	0	0	0	0		1	0	1	1	0	1	1	2.5	1	5	0
902	5	domperidone	3.5	1	10	4	M	14	104	2	6	6	0	0	6	0	0	0	1	2	0	0	0		0	0	0		0		0
905	102	domperidone	3.7	0		2.6	F	15	100	19	10	3	1	0	6	0	0	0	0		1	0	1	1	0	0	1	3	1	3	0
906	97	placebo	2.9	0		2.5	M	11.5	89	18	10	8	0	0	9	1	1	1	1	2	0	1	0		0	0	0		0		0
919	99	domperidone	3	0		4.1	M	11.8	97	16	3	2	0	0	10	1	0	0	0		0	0	0		0	1	1	1	1	1	0
920	102	domperidone	4.5	1	10	5.9	M	18.4		4	8	8	0	0	6	0	0	0	1	1	1	0	0		0	0	0		0		0
921	5	domperidone	3.7	0		4.9	M	15.7	112	10	6	4	0	1	7	0	0	0	0		1	0	0		0	0	0		0		0
924	5	domperidone	4	0		3.5	F	16.5	120	5	20	10	1	0	8	0	0	0	0		1	0	0		0	0	0		1	7	0
930	96	ondansetron	5.2	0		5.1	M	21.5	114	6	4	4	0	0	6	0	0	0	0		1	0	0		0	0	1	1	0		0
931	96	domperidone	3.2	1	1	3	M	13.2	101	7	12	11	0	0	6	0	0	0	1	3	1	0	0		0	0	0		0		0
935	5	ondansetron	3.5	1	10	4	F	13.8	110	4	8	8	0	0	6	0	0	0	0		1	0	0		0	0	0		0		0
936	97	ondansetron	3.2	0		2.4	M	13.5	92	24	6	3	1	0	10	0	0	0	0		1	0	0		0	0	1	2	1	3	0
948	97	domperidone	3.4	0		4	F	13.5	99	7	6	5	0	0	8	0	0	0	0		1	1	0		0	0	1	1	0		0
953	102	ondansetron	4	0		2.1	M	16.8	92	2.5	7	7	0	0	8	0	0	0	0		1	0	0		0	0	0		0		0
954	100	domperidone	4.5	0		3.6	F	18.1		12	20	10	1	0	7	1	0	0	1	3	0	0	0		0	0	1	3	0		0
959	103	placebo	3.9	0		3.7	M	15.5	100	12	4	2	0	0	8	0	0	0	1	1	1	0	0		0	0	0		0		0
964	102	placebo	4.8	0		3.8	F	19.2	140	12	5	2	1	1	7	0	0	0	0		1	0	0		0	0	0		1	2.5	0
965	102	ondansetron	4.7	0		3.8	F	19.5	140	4	3	3	0	1	7	0	0	0	0		1	0	0		0	0	0		1	2.5	0
982	88	domperidone	3.3	0		2.9	F	13.5	98	5	3	3	0	0	6	0	0	0	0		1	0	0		0	0	1	1	0		0
993	103	domperidone	3.6	0		3	M	14.3	102	6	8	8	0	0	8	0	0	0	1	1	1	0	0			0	1	2	0		0
1001	100	ondansetron	4.7	0		3.6	M	19.5		6	6	6	0	1	6	0	0	0	0		1	0	0		0	0	0		0		0
1003	103	domperidone	2.4	0		0.6	F	9.1	80	6	7	7	0	0	8	0	1	0	0		1	0	0		0	0	0		1	2	0
1026	93	domperidone	3	0		2.2	F	11.7	88	6	14	14	0	0	10	1	1	1	1	2	0	1	0		0	1	1	5	0		0
1028	88	placebo	4	0		2.7	F	15.5	91	9	7	4	1	0	6	0	0	0	1	3	0	0	0		0	0	0		1	1	0
1046	90	placebo	3.4	0		2.6	M	13.5	94	24	10	5	0	0	8	0	0	0	0		1	0	0		0	0	0		0		0
1047	102	ondansetron	3.7	0		3.9	F	14.2	108	3	5.5	5.5	0	0	9	0	0	0	0		1	0	0		0	0	0		0		0
1055	5	placebo	2.7	0		1.5	F	10.8	83	16	12	9	1	1	7	0	0	0	0		1	0	1	2	0	0	1	1	0		0
1056	88	ondansetron	4.7	0		4	M	19.5	103	9	9	8	0	0	6	0	0	0	0		1	0	0		0	0	0		0		0
1057	5	ondansetron	3.7	0		4.7	M	15.5		10	5	4	0	0	6	0	0	0	0		1	0	0		0	0	0		0		0
1063	97	ondansetron	4.5	1	10	3.7	F	18.8		12	20	10	0	0	9	0	0	0	1	1	1	0	1	1	0	0	0		1	1	0
1064	90	ondansetron	4.7	0		3.6	F	19.1		7	6	5	0	1	8	0	0	0	0		1	0	1	2	0	0	0		0		0
1070	97	placebo	4	1	2	4.9	M	15.5		15	12	5	0	0	8	0	0	0	1	3	1	0	0		0	0	0		0		0
1071	97	placebo	4.7	0		4.5	F	19.2		72	3	2	0	0	9	0	0	0	0		1	1	0		0	0	0		0		0
1072	97	domperidone	2.5	0		1.8	F	10.5	86	25	4	3	0	0	7	0	0	0	0		1	0	0		0	0	0		0		0
1073	97	domperidone	2.5	0		1.3	M	10.5		4	8	8	0	0	7	1	1	0	1	1	0	1	0		0	0	0		0		0
1074	97	placebo	5.5	0		6.2	M	22.3	119	12	6	3	0	0	8	1	1	1	0		0	1	0		0	0	0		0		0
1075	97	domperidone	3.7	0		3.8	M	15.5		72	6	6	1	0	7	0	0	0	0		1	0	0		0	0	0		0		0
1078	90	placebo	3.7	1	15	5.6	F	15.1	110	9	20	8	0	0	8	1	1	0	1	4	0	1	0		0	0	0		0		0
1079	102	domperidone		0		3	F	15	85	12	12	4	0	0	6	0	0	0	1	1	1	0	0		0	0	0		0		1
1081	99	placebo	6	0		5.2	F	21.5	103	12	7	4	0	0	7	0	0	0	0		1	0	0		0	0	0		0		0
1098	102	domperidone	3.6	0		3.7	F	14.5		11	15	10	1	0	9	0	0	0	0		1	0	1	3	1	0	1	2	1	4	0
1099	91	domperidone	3	0		1.2	M	12.2	72	36	8	3	1	1	7	0	0	0	0		1	0	0		0	0	0		1	4	0
1100	91	placebo	4.3	1	10	4.4	F	17.8	104	4	8	8	0	0	7	1	0	1	1	4	0	1	0		0	0	0		0		0
1106	97	ondansetron	5.7	0		5.5	M	22.5	117	10	12	2	0	0	7	0	0	0	0		1	0	0		0	0	1	1	0		0
1107	97	domperidone	2.8	0		1.5	M	11.5		4	10	10	0	0	10	1	0	1	1	4	0	1	0		0	0	0		0		0
1112	90	ondansetron	3.7	0		2.4	M	14.8	89	6	9	9	0	0	7	0	1	0	1	1	1	0	1	3	0	0	0		0		0
1114	102	placebo	3.2	0		2.9	M	13.1	94	7	5	4	0	0	8	0	0	0	0		1	0	0		0	0	1		1		1
1115	5	domperidone	7.5	1	2	5.6	F	30.5		5	8	8	0	0	8	0	0	0	1	3	0	0	0		0	0	0		0		0
1127	88	placebo	6	0		6.3	M	23.2	124	48	7	1	1	0	6	0	0	0	0		1	0	0		0	0	1	2	1	2	0
1128	5	placebo	4	0		2	F	15.5	92	6	4	3	0	1	7	0	0	0	0		0	0	0		0	0	0		0		0
1132	97	ondansetron	3.5	0		2.5	M	13.5		72	3	2	1	1	12	0	0	0	0		1	0	1	2	0	0	0		1	10	0
1133	97	placebo	2.5	0		1.2	F	10.3	74	8	7	5	0	0	7	0	0	0	0		1	0	1	1	0	0	1		0		0
1134	97	domperidone	4.5	0		2.6	M	18.5		11	12	6	1	0	7	0	0	0	0		0	0	0		0	0	0		0		0
1148	91	placebo	3.5	1	3	3.3	F	13.1	100	5	5	5	0	0	7	1	1	1	1	2	0		0		0	0	0		1	1	0
1151	91	ondansetron	3.5	0		3.9	F	14.4	98	7	7	5	1	0	8	0	0	0	0		1	0	0		0	0	0		0		0
1154	102	placebo	3.8	0		3.5	F	15.5	100	6	4	4	0	0	9	0	0	0	0		1	0	0		0	0	0		0		0
1155	90	domperidone	4.6	0		6.6	M	18.5	117	32	10	6	0	1	12	0	0	0	0		1	0	0		0	0	0		0		0
1157	102	ondansetron	5.8	0		5.2	F	23	120	4	4	4	0	0	7	1	1	1	1	3	0	1	0		0	1	1	4	0		0
1160	88	placebo	5.4	0		6	F	21.5	116.7	6	15	15	1	0	10	0	0	0	0		1	0	0		0	0	0		0		0
1162	88	domperidone	5.4	0		5.5	M	21	113	22	8	4	0	0	9	0	0	0	0		0	0	0		0	0	0		0		0
1163	88	ondansetron	4.5	0		5.5	M	18	115	7	4	4	1	0	9	0	0	0	0		1	0	0		0	0	0		0		0
1164	88	domperidone	4	0		4.9	M	15.5	110	10	12	6	0	0	10	0	1	0	1	3	0	0	0		0	0	0		0		0
1170	88	ondansetron	5	0		4.7	M	19.8	113	6	17	17	1	0	8	0	0	0	0		1	0	0		0	0	0		0		0
1172	91	placebo	4	1	10	3	F	17.1	96	6	5	5	0	0	8	0	1	1	0		1		0		0	0	0		0		0
1173	97	ondansetron	2.7	0		1.1	M	11.5	86	72	3	3	1	0	8	0	0	0	0		1	0	0			0	1	1	0		0
1174	97	placebo	4	0		5.3	M	18.2	110	12	12	6	0	0	8	1	1	0	0		0	1	0		0	0	1	1	0		0
1178	93	ondansetron	3.7	1	2	3.1	F	14.5	103	6	12	12	0	0	9	0	0	0	1	2	1	0	1	2	0	1	1	2	1	25	0
1179	103	domperidone	2.7	0		1.9	F	10.5	84	4	6	6	0	0	7	0	0	0	0		1	0	1	1	0	0	0		0		0
1180	91	ondansetron	5.3	0		4.8	F	21.3	113	4	10	10	0	0	8	0	0	0	0		1	0	0		0	0	0		0		0
1186	91	ondansetron	4.3	0		4.3	F	17.5	104	48	5	3	0	0	10	0	0	0	0		1	0	0		0	0	0		1	2	0
1187	90	ondansetron	2.9	0		2.9	F	11.1	92	20	8	2	0	0	8	1	1	0	0		1	1	0		0	0	0		0		0
1188	88	domperidone	3.2	0		3.5	F	13.1	95	16	10	3	0	0	8	0	0	0	0		1	0	0		0	0	0		1	3	0
1226	89	placebo	3.7	0		3.7	M	15.5	98	6	10	10	0	0	7	0	1	0	1	4	1	0	0		0	0	0		0		0
1239	102	domperidone	2.7	0		1.9	F	11.2	75	24	10	5	0	0	7	0	0	0	0		1	0	0		0	0	0		0		0
1253	91	placebo	3	1	5	1.9	F	12.5		7	20	20	0	0	11	1	0	1	1	3	0	1	0		0	0	1	2	0		0
1257	91	domperidone	4.5	0		4.2	M	18.5		24	10	5	0	0	8	0	0	0	0		1	0	0		0	0	0		0		0
1262	91	placebo	5.7	1	2	3.3	M	23.3	120	8	10	8	0	0	7	0	0	0	0		1	0	0		0
1264	93	ondansetron	5	0		6	M	20.5	116	12	8	4	0	0	9	0	0	0	0		1	0	0		0	0	0		0		0
1265	91	domperidone	3.2	1	5	2.1	F	13.1	87	16	10	7	1	0	9	1	0	1	1	2	0	1	0		0	0	0		1	2	0
1282	91	placebo	2.5	0		2	F	10		7	4	4	0	0	9	0	0	0	1	1	1	0	0		0	0	1	1	0		0
1284	97	ondansetron	4.5	0		5	M	18	110	72	12	5	1	0	10	0	0	0	0		1	0	0		0	0	0		1	3	0
1285	90	domperidone	2.4	0		1.6	M	9.8	80	7	15	12	0	0	7	0	1	0	1	1	1	0	1	1	0	0	0		0		0
1286	93	ondansetron	2.7	1	2	1.6	F	10.7	87	7	3	3	1	0	10	1	1	0	0		0	1	0		0	0	0		1	2	0
1292	91	placebo	5	0		4.8	F	20	120	48	4	4	0	0	7	0	0	0	0		1	0	0		0	0	0		0		0
1293	97	domperidone	3	0		2.4	M	12	88	72	6	3	1	0	11	0	0	0	0		1	0	0		0	1	1	2	0		0
1294	97	placebo	4.7	0		5.6	M	19	119	96	8	3	1	0	11	0	1	0	0		1	1	0		0	0	0		1	1	0
1295	97	ondansetron	2.5	0		2	M	10	98	102	10	5	1	0	10	0	0	0	0		1	0	0		0	0	1	1	0		0
1298	102	placebo	4.2	0		3.9	F	17	106	7	6	5	1	0	6	0	0	0	1	1	0	0	0		0	0	1		1	3	0
1300	90	placebo	3.7	0		3.4	M	15	99	48	3	0	1	0	10	0	1	0	0		1	1	0		0	1	0		0		0
1301	97	placebo	3.2	0		2.5	M	13	97	48	6	3	1	0	7	0	0	0	0		0	0	0		0	0	0		0		0
1302	97	placebo	3.7	0		2.7	F	15	55	7	11	10	0	0	9	0	0	0	0		1	0	0		0	0	1	2	0		0
1303	88	domperidone	5	1	10	5.1	F	20	116	4	5	5	0	0	6	0	0	0	1	2	0	0	0		0	0	0		0		0
1304	88	placebo	4	0		4.4	M	16	109	10	13	6	0	0	10	0	0	0	1	2	0	0	0		0	0	1	1	1	1	0
1305	88	placebo	5	0		3.9	F	18	113	12	10	4	1	0	10	0	0	0	1	1	0	0	0		0	0	0		0		0
1309	102	placebo	3	0		1.9	M	13	86	18	7	3	1	0	7	0	0	0	0		1	0	0		0	0	1	1	1	6	0
1310	102	placebo	3	0		3	M	12	97	6	8	8	0	0	7	1	0	1	1	5	0	1	0		0	0	0		0		0
1311	102	ondansetron	2.7	0		2.3	F	11	65	10	20	10	1	1	6	0	0	0	0		1	0	0		0	0	1	5	1	10	1
1314	103	ondansetron	3.5	0		3.4	M	14	103	8	7	6	0	0	7	0	0	0	0		1	0	0		0	0	0		0		0
1315	100	placebo	5.5	0		5.6	M	22		24	5	4	1	0	12	0	0	0	0		1	1	1	4	0	0	0		0		0
1316	5	domperidone	6.2	0		6.2	F	25.5		12	7	4	1	0	6	0	0	0	0		1	0	0		0	0	0		0		0
1318	91	ondansetron	3.3	0		1.9	F	12.8	100	4	6	6	0	0	7	0	0	0	0		1	0	0		0	0	0		0		0
1324	5	ondansetron	3	0		2.1	M	11.18	81	17	20	5	1	0	7	0	0	0	0		1	0	0		0	0	0		0		0
1325	5	placebo	3.7	0		2.3	M	15	85	8	5	4	1	0	6	0	0	0	0		1	0	0		0	1	0		0		0
1330	93	placebo	6.2	0		5.1	M	24.5	115	6	7	7	0	1	8	0	0	0	0		1	0	0		0	0	0		0		0
1331	91	ondansetron	5	0		3.7	F	19.1	110	24	8	3	1	1	9	0	0	0	1	2	1	0	1	2	0	1	0		1	4	0
1335	102	domperidone	3	0		1.8	M	12.5	86	48	12	4	0	0	9	1	1	0	0		1	1	0		0	0	1	1	1	10	0
1336	91	domperidone	4	0		3.2	F	15.5	108	14	9	5	0	1	7	0	0	0	0		1	0	0		0	1	0		1	3	0
1337	97	placebo	4.5	0		6.1	F	18.3	120	48	10	8	0	0	7	1	1	0	1	1	0	1	0		0	0	0		0		0
1338	97	ondansetron	2.2	0		1.1	F	9.5	96	48	5	3	0	0	7	0	0	0	0		1	0	0		0	0	0		0		0
1339	97	ondansetron	3.7	0		4.4	M	15.1	103	6.5	8	8	1	0	9	0	0	0	0		1	1	1	4	0	0	0		1	3	0
1340	97	domperidone	3.6	0		3.6	F	14.5	102	6	4	4	0	0	11	0	0	0	0		1	1	0		0	0	0		1	3	0
1348	91	ondansetron	5	0		1	F	11.5	72	7	8	6	0	0	7	0	0	1	0		1	0	0		0	0	0		0		0
1353	5	domperidone	3	0		1.6	F	12.3	90	30	6	3	1	0	7	0	0	0	0		1	0	0		0	0	0		0		0
1354	91	domperidone	2	1	1	1	M	8.5	70	3	6	6	0	1	9	1	0	1	1	3	0	1	0		0	0	1	1	0		0
1357	102	domperidone	2.5	0		1	M	10.1	77	12	5	2	1	0	9	0	1	0	0		1	0	0		0	0	0		1	2	1
1358	5	domperidone	3.2	0		1.5	M	11.2	82	5	6	6	0	0	7	0	0	0	1	3	0	0	0		0	0	0		0		0
1362	102	ondansetron	5.5	0		5.2	F	22	118	12	10	4	1	0	7	1	1	1	1	2	0	1	1	6	0	0	0		1	2	0
1363	97	domperidone	2.5	1	10	1.7	M	10.5	90	12	5	3	1	0	8	0	1	0	0		1	0	0		0	0	0		1	10	0
1364	97	domperidone	4.5	0		3.6	M	18.3	107	5	6	6	1	0	9	0	0	0	0		1	0	0		0	0	0		0		0
1371	88	ondansetron	4	0		3.3	M	16.5		3	3	3	0	0	6	0	0	0	0		1	0	0		0	0	0		0		0
1372	5	ondansetron	3	0		1.9	F	12.1	89	8	20	17	0	0	7	0	0	0	0		1	0	0		0	1	1	4	1	50	0
1384	102	ondansetron	3.5	0		1.6	F	14	89	10	8	3	1	0	7	0	0	0	1	1	1	0	0		0	0	1	3	1	4	0
1385	102	ondansetron	4.2	1	1	3.6	F	17	125	12	8	6	0	0	6	0	0	0	0		1	0	0		0	0	1		0		0
1386	90	placebo	6	0		5.7	F	24.2	127	5	19	19	0	0	8	0	0	0	0		1	0	0		0	0	0		0		0
1388	102	domperidone	3	0		1.6	F	11	82	5	8	8	1	0	9	1	1	0	1	2	0	1	0		0	1	1	1	1	20	1
1389	102	domperidone	4.7	0		5.8	M	19	117	6	8	8	1	0	7	0	0	0	0		1	0	1	2	0	0	0		1	1	0
1390	91	domperidone	5	1	5	3.2	F	19.7	120	6	4	4	0	0	7	0	0	0	1	3	1	0	0		0	0	0		0		0
1391	5	placebo	3.8	0		3.3	F	19.2	105	12	6	5	0	0	7	0	0	0	0		1	0	0		0	0	1	2	1	4	0
1393	90	ondansetron	3.2	0		1.9	M	13	97	72	4	1	1	1	8	1	1	0	0		1	1	1	6	0	0	1	1	1	3	0
1397	88	domperidone	4	0		4.7	F	15	110	18	6	6	0	1	9	0	0	0	0		1	0	0		0	0	0		0		0
1398	91	placebo	3.3	0		2.1	F	13	90	24	10	5	0	0	7	1	0	1	1	2	0	0	0		0	0	1	2	0		0
1400	5	domperidone	5	1	15	5.4	M	19.6		4	4	4	0	0	7	0	0	0	0		1	0	0		0	0	1	1	0		0
1401	5	placebo	4	0		4.1	M	16		4	12	12	0	0	6	0	0	0	0		1	0	0		0	0	0		0		0
1402	99	domperidone	3.6	1	10	4	M	14.3	98	8	7	6	0	0	7	0	0	0	1	1	1	0	0		0	0	0		0		0
1408	5	placebo	4	0		5.1	M	15.9	109.5	28	27	0	0	0	7	0	0	0	0		1	0	0		0	0	1	10	0		0
1409	5	ondansetron	3.8	0		3.4	F	15.4	100	30	8	3	0	0	6	0	0	0	0		1	0	0		0	0	0		0		0
1410	88	placebo	4	0		2.3	F	14.5	88	8	10	4	1	0	8	0	0	0	0		1	0	0		0	0	1	6	1	2	0
1412	96	placebo		0		2.3	M	12	85	5	10	10	1	0	6	1	1	0	1	2	0		1	1	0	0	0		0		0
1415	102	domperidone	6	1	5	6.4	M	24	121	12	7	3	0	0	6	0	0	0	1	3	0	0	0		0	0	0		0		0
1417	5	ondansetron	2.5	0		1.4	F	10.6		36	10	1	1	0	7	0	0	0	0		1	0	0		0	0	0		1	2	0
1420	91	placebo	6.5	0		6.7	F	25	129	12	16	10	0	1	10	1	0	1	1	2	0	1	0		0	0	1	1	0		0
1421	91	domperidone	4.5	1	10	4.5	M	18	110	5	7	7	0	0	7	1	0	1	1	2	0	1	0		0	0	0		0		0
1424	91	domperidone	3.5	0		3.2	F	14	115	7	10	7	0	0	7	0	0	0	0		1	0	0		0	0	0		0		0
1427	91	ondansetron	7.5	0		6.3	F	29	141	72	5	3	1	0	10	1	0	1	1	2	0	1	1	2	0	0	1	5	1	5	0
1429	91	placebo	5	0		5.5	F	20	135	72	2	2	1	0	9	0	0	0	0		1	0	0		0	1	1	5	1	8	0
1431	5	domperidone	3.3	0		2.8	F	13	99	3	10	10	0	0	7	0	0	0	0		1	0	0		0	0	0		0		0
1436	88	ondansetron	7	0		2.9	F	12	89	24	10	3	0	0	8	0	0	0	1	1	1	0	0		0	0	0		1	4	0
1437	97	ondansetron	2.7	0		2.1	M	11.1	80	3	6	6	0	0	7	0	0	0	1	1	1	0	0		0	0	0		1	2	0
1442	97	ondansetron	2.7	0		2.3	M	10.1		8	10	6	1	0	9	1	1	1	1	3	0	0	1	1	0

## Sheet: Variables labels
v1	patient ID
v2	ED ID
v3	Group ITT
v4	dose (ml)
v5	need for a second dose*
v6	second dose time (minutes)
v7	age (years)
v8	sex
v9	child weight (kg)
v10	child height (cm)
v11	duration of vomiting before enrollment (hours)
v12	number of episodes of vomiting in the last 24 hours
v13	number of episodes of vomiting in the last 6 hours
v14	presence of diarrhea*
v15	drugs taken at home*
v16	dehydration score
v17	requiring intravenous rehydration*
v18	observation stay in ED >6 hours*
v19	requiring hospital admission*
v20	presence of vomiting during ED stay*
v21	number of episodes of vomiting during ED stay
v22	success at second ORT attempt*
v23	requiring laboratory tests*
v24	presence of diarrhea during ED stay*
v25	number of episodes of diarrhea during ED stay
v26	presence of adverse events during ED stay
v27	readmitted to ED after discharge*
v28	episodes of vomiting during 48 h f-up*
v29	number of episodes of vomiting in the last 24 hours of f-up
v30	episodes of diarrhea during 48 h f-up*
v31	number of episodes of diarrhea in the last 24 hours of f-up
v32	adverse events during follow up
* 0=no; 1=yes
